# Supplementary material for: Metabolic adaptations during extreme anoxia in the turtle heart and their implications for ischemia-reperfusion injury
Source: Sci Rep. 2019 Feb 26;9:2850. doi: 10.1038/s41598-019-39836-5 (PMC6391391; doi:10.1038/s41598-019-39836-5)
Supplement: Supplementary file 1 — Supplementary Table 1 [file 41598_2019_39836_MOESM1_ESM.xlsx]

## Sheet: Turtle uncorrected
Sample	Group	Fumarate	Succinate	Pantothenic acid	Pyroglutamic_Acid	Malonate	Xanthine	Palmitoylcarnitine	Hypoxanthine	Inosine	Uric acid	AMP	Phenylalanine	Glycerylphosphorylcholine	Tryptophan	Phosphorylcholine	Valine	Acetylcholine	Glucose	Tyrosine	Hypotaurine	aminolevulinic_acid	Histamine	Taurine	Alanine	Choline	Threonine	Aspartate	Thymine	Dihydrothymine	Glutamine	Asparagine	Glycine	Serine	Citrulline	Histidine	Arginine	Lysine	Ornithine	Cysteine	Myristoylcarnitine	Isovalerylcarnitine	Octanoylcarnitine	Butyrylcarnitine	Nicotinamide/Picolinamide	Stearic acid	Palmitic acid	Propionylcarnitine	Lactate
A1	cold anoxic	67900000	482000000	142000000	97200000	7200000	7010000	64100000	15900000	6860000	84200000	207000000	648000000	9290000000	115000000	23500000	472000000	262000000	7780000000	222000000	38000000	21700000	60100000	10700000000	3230000000	384000000	765000000	738000000	2230000	46000000	13800000000	13900000	450000000	442000000	556000000	88000000	226000000	438000000	547000000	220000	25500000	19700000	45800000	2990000000	546000000	124000000	105000000	21200000	15400000000
A2	cold anoxic	12400000	465000000	128000000	78100000	24600000	2990000	29100000	10200000	1300000	105000000	259000000	557000000	6690000000	142000000	54900000	353000000	205000000	6330000000	96300000	21000000	111000000	283000000	9750000000	4360000000	521000000	1550000000	828000000	1360000	33800000	9070000000	40800000	735000000	1040000000	514000000	98100000	240000000	372000000	614000000		11900000	25100000	38400000	2980000000	742000000	56600000	55800000	38000000	16500000000
A3	cold anoxic	30900000	288000000	122000000	90500000	24000000	3500000	114000000	7110000	4070000	154000000	144000000	1150000000	8650000000	160000000	36700000	390000000	134000000	1110000000	193000000	16700000	37200000	147000000	10400000000	3590000000	633000000	799000000	597000000	1730000	33800000	8570000000	12200000	526000000	485000000	396000000	94000000	298000000	319000000	640000000		40400000	31300000	37200000	2430000000	696000000	127000000	164000000	81900000	22200000000
A4	cold anoxic	22500000	700000000	159000000	76800000	5710000	239000	87300000	968000	553000	114000000	120000000	479000000	9380000000	126000000	70200000	273000000	141000000	2120000000	101000000	23200000	95800000	62300000	10700000000	5070000000	899000000	873000000	640000000	1920000	35600000	9830000000	33900000	692000000	434000000	539000000	91100000	214000000	320000000	547000000	640000	37600000	143000000	108000000	4760000000	765000000	106000000	92700000	121000000	14800000000
A5	cold anoxic	31800000	406000000	149000000	79000000	7460000	301000	14600000	2430000	691000	129000000	104000000	864000000	6700000000	119000000	34100000	275000000	67200000	6760000000	87300000	27900000	34300000	139000000	10200000000	2630000000	377000000	761000000	1100000000	1530000	30200000	7750000000	10600000	260000000	186000000	522000000	51100000	312000000	347000000	833000000	2170000	5180000	21800000	22100000	1760000000	875000000	62200000	69700000	41100000	17400000000
C1	warm normoxic	15000000	76300000	116000000	179000000	15500000		3870000	4820000	14100000	12800000	131000000	842000000	2730000000	90900000	121000000	179000000	300000000	3130000000	296000000	32600000		441000000	11600000000	392000000	828000000	275000000	3450000000	11000000	119000000	42100000000	100000000	173000000	109000000	3150000000	567000000	970000000	555000000	460000000	6270000		54400000		67400000	1270000000	106000000	144000000	111000000	183000000
C2	warm normoxic	42400000	184000000	194000000	379000000	7850000	289000	420000	11200000	17300000	14000000	81000000	4240000000	5550000000	337000000	142000000	810000000	596000000	3370000000	1140000000	18500000		498000000	11300000000	717000000	1330000000	834000000	5010000000	8810000	100000000	44300000000	74300000	200000000	319000000	2700000000	364000000	1000000000	667000000	545000000	17800000		63100000		44100000	1250000000	103000000	117000000	63300000	4940000000
C3	warm normoxic	46400000	31900000	227000000	133000000	3940000		785000	2880000	31500000	13000000	201000000	1770000000	4870000000	245000000	145000000	371000000	314000000	4530000000	1080000000	73100000		673000000	11700000000	473000000	1050000000	822000000	3820000000	7600000	88400000	32100000000	74000000	273000000	213000000	2450000000	685000000	1090000000	565000000	512000000	18700000		23500000		25700000	1130000000	108000000	105000000	46000000	1770000000
N1	cold normoxic	34300000	37700000	21300000	1900000000	19400000		11800000	569000	2130000	47500000	77600000	226000000	8020000000	79300000	27000000	210000000	118000000	1010000000	71000000	16500000	55100000	245000000	10800000000	828000000	272000000	967000000	3310000000	597000	18400000	4860000000	35000000	306000000	1660000000	477000000	86000000	166000000	124000000	468000000		1320000	3870000		7610000	651000000	114000000	117000000	86100000	553000000
N2	cold normoxic	28700000	45400000	141000000	71800000	19900000		17500000	3480000	5540000	29700000	230000000	1040000000	8560000000	120000000	81700000	149000000	83700000	979000000	150000000	29800000	29000000	336000000	11200000000	1240000000	547000000	866000000	2510000000	4700000	53300000	16500000000	27600000	254000000	1550000000	678000000	113000000	405000000	222000000	706000000		6000000	8830000		15500000	1390000000	77900000	99500000	290000000	980000000
N3	cold normoxic	61200000	56100000	105000000	77700000	15100000		58500000		2310000	47200000	232000000	350000000	11200000000	93900000	34700000	136000000	156000000	439000000	59200000	35600000	78900000	84800000	10800000000	953000000	388000000	963000000	2850000000	1740000	34800000	11400000000	32500000	210000000	1600000000	1340000000	79300000	278000000	228000000	619000000		9740000	14900000		24200000	865000000	119000000	140000000	290000000	923000000
N4	cold normoxic	28700000	40400000	69600000	89900000	19400000		12300000			60500000	80400000	385000000	7040000000	73500000	5620000	99000000	107000000	719000000	35600000	37700000	31200000	311000000	10900000000	780000000	167000000	657000000	2790000000	4700000	59600000	19500000000	27100000	282000000	1020000000	787000000	52100000	206000000	151000000	562000000		3140000	4130000		12600000	798000000	101000000	113000000	102000000	272000000
N5	cold normoxic	98900000	84200000	74000000	677000000	15400000		10200000			102000000	47300000	529000000	5080000000	158000000	95700000	98000000	74000000	1800000000	128000000	19800000	47300000	133000000	10300000000	968000000	192000000	531000000	1990000000	1160000	28700000	7070000000	27500000	289000000	1600000000	401000000	52600000	143000000	96200000	372000000	417000	4230000	8820000		32500000	618000000	89000000	94600000	71600000	640000000
[truncated: 49 more columns]

## Sheet: Turtle imputed values
Sample	Group	Fumarate	Succinate	Pantothenic.acid	Pyroglutamic_Acid	Malonate	Xanthine	Palmitoylcarnitine	Hypoxanthine	Inosine	Uric.acid	AMP	Phenylalanine	Glycerylphosphorylcholine	Tryptophan	Phosphorylcholine	Valine	Acetylcholine	Glucose	Tyrosine	Hypotaurine	aminolevulinic_acid	Histamine	Taurine	Alanine	Choline	Threonine	Aspartate	Thymine	Dihydrothymine	Glutamine	Asparagine	Glycine	Serine	Citrulline	Histidine	Arginine	Lysine	Ornithine	Cysteine	Myristoylcarnitine	Isovalerylcarnitine	Octanoylcarnitine	Butyrylcarnitine	Nicotinamide.Picolinamide	Stearic.acid	Palmitic.acid	Propionylcarnitine	Lactate
A1	cold anoxic	67900000	482000000	142000000	97200000	7200000	7010000	64100000	15900000	6860000	84200000	207000000	648000000	9290000000	115000000	23500000	472000000	262000000	7780000000	222000000	38000000	21700000	60100000	10700000000	3230000000	384000000	765000000	738000000	2230000	46000000	13800000000	13900000	450000000	442000000	556000000	88000000	226000000	438000000	547000000	220000	25500000	19700000	45800000	2990000000	546000000	124000000	105000000	21200000	15400000000
A2	cold anoxic	12400000	465000000	128000000	78100000	24600000	2990000	29100000	10200000	1300000	105000000	259000000	557000000	6690000000	142000000	54900000	353000000	205000000	6330000000	96300000	21000000	111000000	283000000	9750000000	4360000000	521000000	1550000000	828000000	1360000	33800000	9070000000	40800000	735000000	1040000000	514000000	98100000	240000000	372000000	614000000	30100	11900000	25100000	38400000	2980000000	742000000	56600000	55800000	38000000	16500000000
A3	cold anoxic	30900000	288000000	122000000	90500000	24000000	3500000	114000000	7110000	4070000	154000000	144000000	1150000000	8650000000	160000000	36700000	390000000	134000000	1110000000	193000000	16700000	37200000	147000000	10400000000	3590000000	633000000	799000000	597000000	1730000	33800000	8570000000	12200000	526000000	485000000	396000000	94000000	298000000	319000000	640000000	87200	40400000	31300000	37200000	2430000000	696000000	127000000	164000000	81900000	22200000000
A4	cold anoxic	22500000	700000000	159000000	76800000	5710000	239000	87300000	968000	553000	114000000	120000000	479000000	9380000000	126000000	70200000	273000000	141000000	2120000000	101000000	23200000	95800000	62300000	10700000000	5070000000	899000000	873000000	640000000	1920000	35600000	9830000000	33900000	692000000	434000000	539000000	91100000	214000000	320000000	547000000	640000	37600000	143000000	108000000	4760000000	765000000	106000000	92700000	121000000	14800000000
A5	cold anoxic	31800000	406000000	149000000	79000000	7460000	301000	14600000	2430000	691000	129000000	104000000	864000000	6700000000	119000000	34100000	275000000	67200000	6760000000	87300000	27900000	34300000	139000000	10200000000	2630000000	377000000	761000000	1100000000	1530000	30200000	7750000000	10600000	260000000	186000000	522000000	51100000	312000000	347000000	833000000	2170000	5180000	21800000	22100000	1760000000	875000000	62200000	69700000	41100000	17400000000
C1	warm normoxic	15000000	76300000	116000000	179000000	15500000	7260	3870000	4820000	14100000	12800000	131000000	842000000	2730000000	90900000	121000000	179000000	300000000	3130000000	296000000	32600000	10300000	441000000	11600000000	392000000	828000000	275000000	3450000000	11000000	119000000	42100000000	100000000	173000000	109000000	3150000000	567000000	970000000	555000000	460000000	6270000	1970000	54400000	20200000	67400000	1270000000	106000000	144000000	111000000	183000000
C2	warm normoxic	42400000	184000000	194000000	379000000	7850000	289000	420000	11200000	17300000	14000000	81000000	4240000000	5550000000	337000000	142000000	810000000	596000000	3370000000	1140000000	18500000	20200000	498000000	11300000000	717000000	1330000000	834000000	5010000000	8810000	100000000	44300000000	74300000	200000000	319000000	2700000000	364000000	1000000000	667000000	545000000	17800000	1330000	63100000	15600000	44100000	1250000000	103000000	117000000	63300000	4940000000
C3	warm normoxic	46400000	31900000	227000000	133000000	3940000	1070	785000	2880000	31500000	13000000	201000000	1770000000	4870000000	245000000	145000000	371000000	314000000	4530000000	1080000000	73100000	6670000	673000000	11700000000	473000000	1050000000	822000000	3820000000	7600000	88400000	32100000000	74000000	273000000	213000000	2450000000	685000000	1090000000	565000000	512000000	18700000	442000	23500000	13100000	25700000	1130000000	108000000	105000000	46000000	1770000000
N1	cold normoxic	34300000	37700000	21300000	1900000000	19400000	117000	11800000	569000	2130000	47500000	77600000	226000000	8020000000	79300000	27000000	210000000	118000000	1010000000	71000000	16500000	55100000	245000000	10800000000	828000000	272000000	967000000	3310000000	597000	18400000	4860000000	35000000	306000000	1660000000	477000000	86000000	166000000	124000000	468000000	194000	1320000	3870000	17400000	7610000	651000000	114000000	117000000	86100000	553000000
N2	cold normoxic	28700000	45400000	141000000	71800000	19900000	5290	17500000	3480000	5540000	29700000	230000000	1040000000	8560000000	120000000	81700000	149000000	83700000	979000000	150000000	29800000	29000000	336000000	11200000000	1240000000	547000000	866000000	2510000000	4700000	53300000	16500000000	27600000	254000000	1550000000	678000000	113000000	405000000	222000000	706000000	2590	6000000	8830000	25600000	15500000	1390000000	77900000	99500000	290000000	980000000
N3	cold normoxic	61200000	56100000	105000000	77700000	15100000	51500	58500000	671000	2310000	47200000	232000000	350000000	11200000000	93900000	34700000	136000000	156000000	439000000	59200000	35600000	78900000	84800000	10800000000	953000000	388000000	963000000	2850000000	1740000	34800000	11400000000	32500000	210000000	1600000000	1340000000	79300000	278000000	228000000	619000000	110000	9740000	14900000	10000000	24200000	865000000	119000000	140000000	290000000	923000000
N4	cold normoxic	28700000	40400000	69600000	89900000	19400000	31500	12300000	421000	554000	60500000	80400000	385000000	7040000000	73500000	5620000	99000000	107000000	719000000	35600000	37700000	31200000	311000000	10900000000	780000000	167000000	657000000	2790000000	4700000	59600000	19500000000	27100000	282000000	1020000000	787000000	52100000	206000000	151000000	562000000	188000	3140000	4130000	20300000	12600000	798000000	101000000	113000000	102000000	272000000
N5	cold normoxic	98900000	84200000	74000000	677000000	15400000	4130	10200000	350000	572000	102000000	47300000	529000000	5080000000	158000000	95700000	98000000	74000000	1800000000	128000000	19800000	47300000	133000000	10300000000	968000000	192000000	531000000	1990000000	1160000	28700000	7070000000	27500000	289000000	1600000000	401000000	52600000	143000000	96200000	372000000	417000	4230000	8820000	14100000	32500000	618000000	89000000	94600000	71600000	640000000
Bold = imputed values
[truncated: 49 more columns]

## Sheet: Mouse uncorrected
Sample	Group	Myristoylcarnitine	Isovalerylcarnitine	Octanoylcarnitine	Butyrylcarnitine	Stearic_Acid	Palmitic_Acid	Pyruvate	Stearoylcarnitine	Acetylcarnitine	Oleyl_Carnitine	Cytidine	Carnitine	Glycerol	S-Adenosyl-Homocysteine	GSH	Creatine	Glycerylphosphorylethanolamine	S-Adenosyl-Methionine	aKG	AMP	ADP	ATP	Ethanolamine	S-(2-Succinyl)cysteine	Phosphoenolpyruvate	3-Phosphoglycerate	NAD	NADH	Glyceraldehyde_3-phosphate	GSSG	Citrate	Carbamoyl_phosphate	glucose 6-phosphate	fructose 6-phosphate	malate	fumarate	succinate	lactate	pantothenic_acid?	n-acetylaspartate	aconitate	pyroglutamic_acid	malonate	2-HG	xanthine	nicotinamide	hypoxanthine	inosine
Control - 1	Control	1.68805e+07	2.01555e+07	5.06379e+06	1.11375e+08	1.23068e+08	1.62274e+08	37761105	1.84796e+07	1.84519e+10	7.81437e+07	2.12256e+07	4.78287e+10	9.37557e+06	765609	9.47681e+08	8.41214e+10	1.65725e+07	4.30265e+07	4.30453e+07	1.26051e+08	6.65355e+07	7.39388e+07	6.18626e+07	69062	862180	2.04873e+07	2.13328e+07		8.31975e+06	2.87763e+07	1.21921e+09	1.94664e+08	3.0004e+07	2.94455e+07	1.58593e+09	6.5939e+08	4.10971e+08	2.2738e+09	4.57284e+08	3.59705e+08	1.87184e+08	1.70765e+08	1.1216e+08	1.36788e+08	223485	2.82848e+09	2.093e+06	289235
Control -2	Control	4.27836e+06	3.48531e+07	1.3772e+06	4.29273e+07	1.05278e+08	1.37991e+08	28605955	7.99511e+06	1.69648e+10	3.97239e+07	1.81614e+07	5.22275e+10	6.6287e+06	144794	8.54586e+08	9.03216e+10	1.60898e+07	5.46463e+07	1.38453e+07	4.8042e+07	1.08944e+07	3.79123e+06	7.4112e+07	64867.3			2.23508e+07		6.25671e+06	1.80921e+07	8.21423e+08	2.09392e+08	2.62496e+07	2.17807e+07	1.30505e+09	2.93183e+08	4.53836e+08	1.79478e+09	4.60268e+08	7.35281e+07	2.63031e+08	1.09388e+08	7.37067e+07	1.37174e+08	200028	1.98688e+09	1.20827e+06
Control - 3	Control	1.31159e+07	3.02858e+07	2.35076e+06	5.87719e+07	9.65122e+07	1.16518e+08	9741307	1.3341e+07	3.15303e+10	4.69536e+07	1.69881e+07	5.7968e+10	7.06848e+06		1.15089e+09	1.07795e+11	1.53131e+07	6.06356e+07	1.49255e+07	2.36018e+07	1.45199e+07	2.57813e+07	8.74141e+07	128507			3.24782e+07	1.33481e+06	3.45863e+06	1.34376e+07	9.95262e+08	2.5294e+08	3.16763e+07	2.52699e+07	1.81267e+09	5.52108e+08	9.91868e+08	1.7536e+09	5.36834e+08	9.49961e+07	2.06297e+08	1.86334e+08	7.05274e+07	1.74587e+08		1.43526e+09
Control - 4	Control	4.31166e+06	9.99429e+06	795425	2.70423e+07	1.13783e+08	1.3149e+08	8466594	8.62266e+06	2.43136e+10	6.94982e+07	9.5278e+06	5.81475e+10	4.62024e+06		1.13805e+09	1.09592e+11	1.55796e+07	4.52038e+07	1.61642e+07	1.92694e+08	5.16549e+07	2.70784e+07	7.56854e+07	189540		2.77964e+06	3.1985e+07	705617	1.36866e+07	1.24568e+07	1.08127e+09	2.55538e+08	2.46454e+07	2.26718e+07	1.3236e+09	5.01566e+08	6.54649e+08	2.25079e+09	1.06882e+09	1.44153e+08	2.33425e+08	3.12929e+08	1.97591e+08	1.79048e+08		2.74766e+09	1.95704e+06
Control - 5	Control	4.71918e+06	2.59495e+07	598884	4.18726e+07	8.40363e+07	1.16378e+08	9124277	6.67553e+06	3.12723e+10	2.71672e+07	1.98235e+07	5.36905e+10	8.76743e+06	281892	1.20748e+09	9.72396e+10	1.55096e+07	4.83956e+07	1.7322e+07	8.10892e+07	2.72115e+07	2.58002e+07	6.35778e+07	159289			2.54308e+07	1.56248e+06	5.66246e+06	9.85742e+06	1.03178e+09	2.36882e+08	4.59025e+07	3.64213e+07	1.72054e+09	5.43416e+08	8.1934e+08	2.60215e+09	5.7088e+08	2.85003e+08	2.2954e+08	2.0162e+08	1.40547e+08	1.66136e+08	349184	1.26474e+09	3.56859e+06	218238
Control - 6	Control	2.94734e+07	2.00307e+07	7.49191e+06	1.3608e+08	5.5466e+07	9.01321e+07	7445258	2.78825e+07	2.89759e+10	5.95429e+07	4.2823e+07	6.20792e+10	6.38253e+06	205325	9.85034e+08	1.00291e+11	1.57668e+07	3.03905e+07	9.79616e+06	3.66357e+07	6.2406e+07	1.53868e+08	2.22499e+08	216526	676370	1.63378e+07	3.11591e+07	5.77652e+06	5.60932e+06	2.57612e+07	1.48367e+09	2.39403e+08	3.96313e+07	3.96359e+07	1.56313e+09	5.93148e+08	8.08026e+08	1.30614e+09	6.11802e+08	1.66009e+08	1.44157e+08	2.26384e+08	1.01072e+08	1.75343e+08		1.92634e+09
30WI - 1	30WI	1.37168e+07	2.86526e+08	2.28146e+07	1.40722e+09	1.81566e+08	2.17883e+08		1.4446e+08	1.20209e+10	1.13454e+08	3.10531e+08	6.23931e+10	1.1929e+08	6.95087e+07	8.52874e+08	1.00625e+11	1.40066e+07	2.29701e+07		1.18714e+09	8.54132e+06	70022.7	2.47104e+08	42784.5			9.94833e+06	1.72283e+07	9.07141e+06	2.18502e+07	4.465e+08	2.45571e+08	3.77752e+06	4.09401e+06	2.96752e+08	5.42877e+07	8.40827e+09	1.10667e+10	1.0779e+09	6.02827e+08	5.62673e+07	3.93386e+08	1.73923e+08	9.77529e+07	1.62203e+09	1.34896e+09	9.33418e+09	5.69991e+09
30WI - 2	30WI	3.70959e+06	8.44171e+08	1.73519e+07	1.49629e+09	1.05336e+08	1.12909e+08		5.86686e+07	1.37738e+10	2.69463e+07	2.52301e+08	6.56538e+10	9.9758e+07	2.63387e+07	9.97429e+08	1.03561e+11	1.31894e+07	2.75795e+07		1.79246e+09	3.86962e+06		1.75497e+08	21142.1			1.45081e+07	1.9245e+07	3.67207e+06	4.59357e+06	1.45325e+08	2.64703e+08	4.32404e+06	4.71639e+06	1.05905e+08	1.83008e+07	8.5043e+09	1.3312e+10	8.7011e+08	8.84429e+07	2.66146e+07	2.05648e+08	5.36443e+07	1.10221e+08	1.38267e+09	1.61185e+09	5.80752e+09	5.38637e+09
30WI - 3	30WI	1.22724e+07	3.23419e+08	9.74562e+06	8.13841e+08	1.13816e+08	1.38604e+08		1.19635e+08	8.94874e+09	6.63265e+07	2.62729e+08	7.25099e+10	1.2272e+08	3.54803e+07	1.01769e+09	1.09794e+11	1.01165e+07	2.52328e+07		1.34052e+09	7.45434e+06		1.97853e+08	37418.6			1.0992e+07	2.7201e+07	8.33998e+06	2.55594e+06	1.08747e+08	2.46561e+08	3.01842e+06	3.30508e+06	2.31958e+08	4.66665e+07	7.85525e+09	1.19985e+10	1.32209e+09	1.33737e+08	1.44679e+07	5.01689e+08	1.19796e+08	7.59248e+07	1.67121e+09	1.23156e+09	8.40505e+09	6.81441e+09
30WI - 4	30WI	1.82402e+06	5.95288e+08	8.13277e+06	1.09341e+09	1.28561e+08	1.29904e+08	4461892	6.90228e+07	1.30255e+10	2.21605e+07	2.27408e+08	6.54469e+10	9.54311e+07	5.6456e+07	1.11764e+09	1.13245e+11	1.53077e+07	3.14436e+07		1.77662e+09	3.69254e+06	98145.7	1.26069e+08	67999.5			1.08205e+07	2.20163e+07	4.02507e+06	7.54094e+06	2.13851e+08	2.69594e+08	5.04727e+06	4.43852e+06	1.02258e+08	1.5593e+07	9.33896e+09	1.26777e+10	1.04467e+09	1.06011e+08	1.18893e+07	4.08655e+08	8.20739e+07	1.17925e+08	1.12424e+09	9.4368e+08	5.89835e+09	5.47222e+09
30WI - 5	30WI	8.4394e+06	4.00419e+08	3.1413e+07	1.27504e+09	8.88758e+07	1.55961e+08	6573396	1.44399e+08	9.64718e+09	6.40767e+07	2.75293e+08	6.69235e+10	1.10172e+08	3.71858e+07	9.25728e+08	1.05106e+11	8.63713e+06	1.99571e+07		1.81841e+09	1.16472e+07		2.65369e+08	515048			1.96103e+07	1.88519e+07	3.05884e+06	1.0562e+07	2.18575e+08	2.57492e+08	2.42574e+06	2.67254e+06	3.27333e+08	1.79639e+08	9.11713e+09	1.40676e+10	2.28581e+09	2.3578e+08	1.58257e+07	7.20837e+08	1.35648e+08	1.48189e+08	1.66833e+09	3.17559e+09	9.1085e+09	6.79988e+09
[truncated: 37 more columns]

## Sheet: Mouse imputed values
Sample	Group	Myristoylcarnitine	Isovalerylcarnitine	Octanoylcarnitine	Butyrylcarnitine	Stearic_Acid	Palmitic_Acid	Pyruvate	Stearoylcarnitine	Acetylcarnitine	Oleyl_Carnitine	Cytidine	Carnitine	Glycerol	S.Adenosyl.Homocysteine	GSH	Creatine	Glycerylphosphorylethanolamine	S.Adenosyl.Methionine	aKG	AMP	ADP	ATP	Ethanolamine	S-(2-Succinyl)cysteine	Phosphoenolpyruvate*	3-Phosphoglycerate*	NAD	NADH	Glyceraldehyde_3.phosphate	GSSG	Citrate	Carbamoyl_phosphate	glucose.6.phosphate	fructose.6.phosphate	malate	fumarate	succinate	lactate	pantothenic_acid.	n.acetylaspartate	aconitate	pyroglutamic_acid	malonate	2.HG	xanthine	nicotinamide	hypoxanthine	inosine
C1	Control	16900000	20200000	5060000	111000000	123000000	162000000	3.78e+07	18500000	18500000000	78100000	21200000	4.78e+10	9380000	766000	9.48e+08	8.41e+10	16600000	43000000	43000000	126000000	6.65e+07	73900000	61900000	69100			21300000	585165	8.32e+06	28800000	1220000000	195000000	3e+07	2.94e+07	1590000000	659000000	411000000	2270000000	457000000	360000000	187000000	171000000	112000000	137000000	223000	2830000000	2090000	289000
C2	Control	4280000	3.49e+07	1380000	42900000	105000000	138000000	28600000	8000000	17000000000	39700000	18200000	52200000000	6.63e+06	145000	8.55e+08	9.03e+10	16100000	54600000	13800000	4.8e+07	10900000	3790000	7.41e+07	64900			22400000	1.3755e+06	6260000	18100000	8.21e+08	209000000	26200000	21800000	1310000000	293000000	454000000	1790000000	460000000	7.35e+07	263000000	109000000	7.37e+07	137000000	200000	1990000000	1210000	6.98162e+06
C3	Control	13100000	30300000	2350000	58800000	96500000	117000000	9.74e+06	13300000	3.15e+10	47000000	17000000	5.8e+10	7070000	227698	1150000000	108000000000	15300000	6.06e+07	14900000	23600000	14500000	25800000	8.74e+07	129000			32500000	1330000	3460000	13400000	995000000	253000000	3.17e+07	25300000	1810000000	552000000	9.92e+08	1750000000	537000000	95000000	206000000	186000000	70500000	175000000	339573	1440000000	1.50816e+06	3.45016e+06
C4	Control	4310000	9.99e+06	795000	27000000	114000000	131000000	8470000	8620000	24300000000	6.95e+07	9530000	5.81e+10	4620000	4257.03	1140000000	110000000000	15600000	4.52e+07	16200000	193000000	5.17e+07	27100000	75700000	190000			3.2e+07	706000	13700000	12500000	1080000000	256000000	24600000	22700000	1320000000	502000000	655000000	2250000000	1070000000	144000000	233000000	313000000	198000000	179000000	255701	2750000000	1960000	5.80096e+06
C5	Control	4720000	25900000	599000	41900000	8.4e+07	116000000	9120000	6680000	31300000000	27200000	19800000	53700000000	8770000	282000	1210000000	9.72e+10	15500000	4.84e+07	17300000	8.11e+07	27200000	25800000	6.36e+07	159000			25400000	1560000	5660000	9.86e+06	1030000000	237000000	4.59e+07	36400000	1720000000	5.43e+08	819000000	2600000000	571000000	285000000	230000000	202000000	141000000	166000000	349000	1260000000	3570000	218000
C6	Control	29500000	20000000	7490000	136000000	55500000	90100000	7.45e+06	27900000	29000000000	5.95e+07	42800000	6.21e+10	6380000	205000	9.85e+08	100000000000	15800000	30400000	9.8e+06	36600000	62400000	154000000	222000000	217000			31200000	5780000	5610000	25800000	1480000000	239000000	39600000	39600000	1560000000	593000000	8.08e+08	1310000000	6.12e+08	166000000	144000000	226000000	101000000	175000000	87877.8	1930000000	14130.1	1.52953e+07
30WI 1	30WI	13700000	287000000	22800000	1410000000	182000000	218000000	1.02626e+06	144000000	12000000000	113000000	311000000	62400000000	119000000	6.95e+07	853000000	101000000000	14000000	23000000	7.84424e+06	1190000000	8540000	70000	247000000	42800			9.95e+06	17200000	9.07e+06	21900000	447000000	246000000	3780000	4090000	297000000	54300000	8.41e+09	11100000000	1080000000	603000000	56300000	3.93e+08	174000000	9.78e+07	1620000000	1350000000	9.33e+09	5.7e+09
30WI 2	30WI	3710000	8.44e+08	17400000	1500000000	105000000	113000000	3.14625e+06	58700000	13800000000	26900000	252000000	6.57e+10	99800000	26300000	9.97e+08	104000000000	13200000	27600000	7.36796e+06	1790000000	3870000	171829	175000000	21100			14500000	19200000	3670000	4590000	145000000	265000000	4320000	4720000	106000000	18300000	8500000000	13300000000	8.7e+08	8.84e+07	26600000	206000000	53600000	110000000	1380000000	1610000000	5.81e+09	5390000000
30WI 3	30WI	12300000	323000000	9750000	8.14e+08	114000000	139000000	920847	120000000	8950000000	6.63e+07	263000000	7.25e+10	123000000	35500000	1020000000	110000000000	10100000	25200000	9.69778e+06	1340000000	7.45e+06	54955.6	198000000	37400			11000000	27200000	8340000	2560000	109000000	247000000	3020000	3310000	232000000	46700000	7.86e+09	12000000000	1320000000	134000000	14500000	502000000	120000000	7.59e+07	1670000000	1230000000	8.41e+09	6810000000
30WI 4	30WI	1820000	595000000	8130000	1090000000	129000000	130000000	4460000	69000000	13000000000	22200000	227000000	6.54e+10	9.54e+07	5.65e+07	1120000000	113000000000	15300000	31400000	3.01752e+06	1780000000	3690000	98100	126000000	68000			10800000	22000000	4030000	7.54e+06	214000000	270000000	5050000	4440000	102000000	15600000	9.34e+09	12700000000	1040000000	106000000	11900000	409000000	8.21e+07	118000000	1120000000	9.44e+08	5.9e+09	5470000000
30WI 5	30WI	8440000	4e+08	31400000	1280000000	8.89e+07	156000000	6570000	144000000	9.65e+09	6.41e+07	275000000	6.69e+10	110000000	37200000	9.26e+08	105000000000	8640000	20000000	7.91503e+06	1820000000	11600000	160386	265000000	515000			19600000	18900000	3060000	10600000	219000000	257000000	2430000	2670000	327000000	180000000	9120000000	14100000000	2290000000	236000000	15800000	7.21e+08	136000000	148000000	1670000000	3180000000	9110000000	6.8e+09
Bold = imputed values
* = Too few metabolites to impute values
[truncated: 37 more columns]
