# Supplementary material for: Metabolic adaptations during extreme anoxia in the turtle heart and their implications for ischemia-reperfusion injury
Source: Sci Rep. 2019 Feb 26;9:2850. doi: 10.1038/s41598-019-39836-5 (PMC6391391; doi:10.1038/s41598-019-39836-5)
Supplement: Supplementary file 2 — Supplementary Table 2 [file 41598_2019_39836_MOESM2_ESM.xlsx]

## Sheet: Turtle
	Relative average			P-value			SEM
Metabolite	Warm normoxic	Cold normoxic	Cold anoxic	Warm normoxic vs Cold normoxic	Warm normoxic vs Cold anoxic	Cold normoxic vs Cold anoxic	Warm normoxic	Cold normoxic	Cold anoxic
Fumarate	1	1.45549	0.956647	0.835917	0.912713	0.492194	0.285196	0.391502	0.271001
Succinate	1	0.541684	4.80698	0.835917	0.0268592	0.0384921	0.463626	0.0869172	0.68977
Pantothenic acid	1	0.459106	0.782123	0.206228	0.482112	0.197271	0.183849	0.111116	0.0377664
Pyroglutamic Acid	1	2.4455	0.366078	0.442999	0.234753	0.411874	0.32783	1.53533	0.0175719
Malonate	1	1.96116	1.51638	0.175034	0.551545	0.368749	0.373192	0.116785	0.472754
Xanthine	1	0.422601	28.3322	1	0.128307	0.217554	0.958146	0.209314	12.5726
Palmitoylcarnitine	1	13.0404	36.5438	0.122124	0.0822625	0.179815	0.646848	5.43369	10.8013
Hypoxanthine	1	0.174317	1.16216	0.16899	0.81079	0.139971	0.398919	0.0949329	0.429181
Inosine	1	0.10594	0.128528	0.179623	0.150788	0.896738	0.255027	0.0433603	0.0582072
Uric.acid	1	4.32513	8.83719	0.178162	0.0156389	0.334657	0.0279787	0.918254	0.882514
AMP	1	0.969443	1.21162	0.835917	0.704583	0.591327	0.252792	0.292319	0.210345
Phenylalanine	1	0.221541	0.323818	0.340255	0.343223	0.591327	0.443969	0.0621548	0.0530432
Glycerylphosphorylcholine	1	1.82053	1.85749	0.0614464	0.0573604	0.558193	0.193837	0.228137	0.137794
Tryptophan	1	0.467856	0.590281	0.382337	0.408793	0.41453	0.320075	0.0691393	0.036996
Phosphorylcholine	1	0.359882	0.322647	0.382337	0.0866071	0.704225	0.0555135	0.125437	0.0610057
Valine	1	0.305294	0.777794	0.355153	0.682286	0.00819953	0.411944	0.0452856	0.082556
Acetylcholine	1	0.267124	0.401256	0.149629	0.113258	0.479972	0.239053	0.0357195	0.0823441
Glucose	1	0.269102	1.31097	0.103373	0.551545	0.179815	0.117567	0.0618329	0.364194
Tyrosine	1	0.105835	0.166836	0.214696	0.196446	0.610765	0.324188	0.0257194	0.0334512
Hypotaurine	1	0.67343	0.61256	0.668993	0.52595	0.507935	0.395273	0.101695	0.0879061
Aminolevulinic acid	1	3.89831	4.84262	0.0722771	0.111672	0.896738	0.326324	0.732754	1.45836
Histamine	1	0.413077	0.257345	0.146681	0.0793724	0.276104	0.129902	0.0913531	0.0754876
Taurine	1	0.936416	0.897399	0.736073	0.304437	0.368749	0.0104207	0.0125648	0.0153886
Alanine	1	1.80872	7.16056	0.0722771	0.0156389	0.0158287	0.185222	0.151792	0.811392
Choline	1	0.292893	0.526309	0.0455885	0.0573604	0.217554	0.13582	0.0654676	0.0902315
Threonine	1	1.23791	1.4753	0.437183	0.63711	0.896738	0.286431	0.135249	0.235275
Aspartate	1	0.657166	0.1907	0.108938	0.0156389	0.0026831	0.114971	0.0530305	0.0218204
Thymine	1	0.282313	0.191974	0.0722771	0.0793724	0.492194	0.108901	0.0967962	0.0166009
Dihydrothymine	1	0.380221	0.350163	0.0722771	0.0793724	0.5599	0.0870443	0.0748649	0.026133
Glutamine	1	0.300405	0.248203	0.0356221	0.0363575	0.492194	0.0950407	0.0698052	0.026702
Asparagine	1	0.36174	0.26919	0.122124	0.0573604	0.306729	0.104113	0.0194166	0.0757556
Glycine	1	1.24551	2.47337	0.261456	0.0866071	0.192993	0.138707	0.0779909	0.398883
Serine	1	6.95476	2.42153	0.0455885	0.168519	0.0384921	0.283726	0.551309	0.659082
Citrulline	1	0.266241	0.182675	0.0614464	0.0573604	0.226344	0.0740253	0.0599436	0.0102255
Histidine	1	0.142203	0.156795	0.149629	0.111672	0.97025	0.174025	0.0211538	0.0157883
Arginine	1	0.234902	0.252941	0.0455885	0.0286036	1	0.0353485	0.0463536	0.0193612
Lysine	1	0.275725	0.603022	0.000371965	0.00692689	0.0026831	0.0600727	0.044139	0.0369235
Ornithine	1	1.07858	1.25814	0.106816	0.128307	0.806942	0.0489272	0.114924	0.103848
Cysteine	1	0.0127883	0.044152	0.16899	0.0866071	0.896738	0.280695	0.00477734	0.0280321
Myristoylcarnitine	1	3.91716	19.334	0.122124	0.0822625	0.179815	0.35518	1.14784	5.54487
Isovalerylcarnitine	1	0.172553	1.02511	0.122124	0.494913	0.0384921	0.255647	0.0428037	0.506085
Octanoylcarnitine	1	1.07239	3.08589	0.494898	0.0866071	0.0384921	0.127562	0.163049	0.915941
Butyrylcarnitine	1	0.404125	65.2478	0.355153	0.0273896	0.0310896	0.263821	0.0966673	10.8884
Nicotinamide	1	0.710466	0.595726	0.162841	0.0250113	0.303383	0.0359312	0.11432	0.0439825
Stearic acid	1	0.948076	0.900568	0.717921	0.494913	0.479972	0.0137505	0.0722984	0.142527
Palmitic acid	1	0.924754	0.798689	0.877102	0.367854	0.306729	0.0945292	0.0652051	0.153492
Propionylcarnitine	1	2.28697	0.825783	0.261456	0.683503	0.179815	0.264674	0.681737	0.246351
Lactate	1	0.293167	7.51197	0.484547	0.00692689	0.0026831	0.608592	0.0561622	0.57172
Creatinine	1	0.486013	0.584967	0.122124	0.111672	0.698767	0.172128	0.0825672	0.0601415
Stearoylcarnitine	1	5.48324	150.136	0.179623	0.102765	0.179815	0.725082	2.22002	51.978
Acetylcarnitine	1	1.41744	1.14651	0.437183	0.494913	0.594406	0.167935	0.409854	0.0874686
Oleylcarnitine	1	4.96225	24.4669	0.122124	0.0866071	0.41453	0.435212	2.35134	16.5982
Adenosine	1	0.581116	0.228268	0.523208	0.283693	0.180149	0.369324	0.172696	0.0734545
Cytidine	1	0.265191	0.498305	0.0455885	0.0573604	0.211844	0.098126	0.0921155	0.0769798
Adenine	1	0.434606	0.396543	0.118314	0.0573604	0.686602	0.175817	0.0878643	0.109815
Urea	1	0.0414551	0.0384472	0.122124	0.0918593	0.776952	0.17348	0.0134638	0.0130058
NADH	1	1.63412	4.48243	0.483215	0.225065	0.4204	0.368283	0.586164	1.8847
Carnitine	1	2.64752	1.01885	0.218556	0.989578	0.239366	0.350857	0.95299	0.170292
Proline	1	1.10424	3.19574	0.494898	0.0363575	0.0384921	0.371651	0.0504544	0.468906
Glycerol	1	0.684027	6.66196	0.611648	0.000516309	2.14657e-05	0.0627786	0.114418	0.422984
Betaine	1	0.149358	0.156257	0.0325564	0.0230142	0.863374	0.122207	0.0344728	0.0276992
Mannitol.Sorbitol	1	1.18736	3.62528	0.470178	0.111672	0.217554	0.371898	0.159645	0.866995
S-Adenosyl-Homocysteine	1	0.672551	0.782186	0.462629	0.497034	0.896738	0.204887	0.276284	0.221544
GSH	1	0.604132	0.633719	0.0455885	0.0250113	0.606613	0.00477149	0.0460954	0.0515668
Creatine	1	0.926147	1.10917	0.835917	0.475112	0.463267	0.0699823	0.0677029	0.0315782
Glycerylphosphorylcholine	1	1.5369	1.75403	0.0455885	0.0866071	1	0.124437	0.128476	0.0826439
Mevalonate	1	0.144953	0.10937	0.106816	0.0848845	0.686602	0.143985	0.0576326	0.0245254
Pyruvate	1	0.103442	0.0835942	0.261456	0.45366	0.698767	0.750823	0.0802453	0.0343643
Riboflavin	1	0.372899	0.234374	0.382337	0.0573604	0.896738	0.188749	0.183544	0.0778004
ADP	1	0.882353	0.624706	0.785254	0.102765	0.147298	0.0751009	0.113319	0.12794
GABA	1	1.16284	1.06225	0.583909	0.81079	0.492194	0.237438	0.251951	0.345968
Glycerylphosphorylethanolamine	1	1.06578	1.18844	0.56835	0.551545	1	0.249299	0.0976909	0.0964004
Malate	1	0.86807	0.696842	0.912783	0.368509	0.115994	0.238811	0.0971341	0.0934915
S-Adenosyl-Methionine	1	0.741684	1.15441	0.24294	0.368509	0.179815	0.035625	0.036786	0.121382
aKG	1	0.262154	0.0362418	0.382337	0.258342	0.211844	0.42175	0.103671	0.0156194
Leucine	1	0.358087	0.861449	0.272776	0.702792	0.0360484	0.300687	0.0303313	0.115998
Malonylcarnitine	1	1.9955	2.1463	0.122124	0.102765	1	0.211848	0.439433	0.418431
ATP	1	0.3681	0.107102	0.0420063	0.0095944	0.0026831	0.0208546	0.0248514	0.03491
Methionine	1	0.033076	0.0391397	0.146681	0.111672	0.918966	0.288615	0.00605873	0.00503438
N-Acetylaspartate	1	0.883969	0.88855	0.937688	0.618698	0.57008	0.150156	0.0665413	0.11751
2-HG	1	0.737967	1.31505	0.740576	0.579545	0.515236	0.291403	0.0611223	0.419277
Ethanolamine	1	1.34225	5.07273	0.154332	0.0179594	0.0158287	0.124879	0.232242	0.444396
GMP	1	1.18194	1.56556	0.821257	0.504101	0.496493	0.450808	0.269487	0.230387
Pyrrolidine	1	0.303564	0.716172	0.340255	0.584755	0.0026831	0.389677	0.0270003	0.0554318
3-Phosphoserine	1	7.14533	6.25067	0.00623678	0.0028728	0.179815	0.229524	0.9029	0.322839
S-(2-Succinyl)cysteine	1	1.37414	1.23823	0.179623	0.666786	0.789694	0.197921	0.247402	0.432283
3-Phosphoglycerate	1	0.233208	0.0268404	0.550836	0.4767	0.217554	0.81608	0.104805	0.00822781
Aconitate	1	1.31666	0.136551	0.382337	0.113258	0.0384921	0.234331	0.267243	0.039335
Fructose-6-Phosphate	1	0.372288	0.0855606	0.382337	0.210204	0.0026831	0.403883	0.0492223	0.0134379
Glyceraldehyde-3-phosphate	1	2.32036	2.02905	0.382337	0.346202	0.889298	0.418833	1.08013	0.685832
Glucose-6-Phosphate	1	0.413054	0.0917634	0.458393	0.258342	0.0026831	0.464594	0.0620194	0.012561
Cystathionine	1	6.72803	9.5523	0.122124	0.0363575	0.492194	0.299859	1.35052	1.72019
GSSG	1	0.406749	0.377783	0.146681	0.0866071	0.698767	0.116911	0.0826236	0.108319
Citrate	1	1.03495	0.313796	1	0.0918593	0.0384921	0.160707	0.16522	0.0350103
Carbamoyl-phosphate	1	0.787793	0.801878	0.382337	0.0573604	0.41453	0.014343	0.0426533	0.0412077
NAD	1	0.162387	0.129366	0.0614464	0.0573604	0.776952	0.179167	0.0697262	0.0353041
Glutamate	1	1.04056	1.07677	0.494898	1	0.606906	0.126195	0.0535066	0.118546

## Sheet: Mouse
	Relative average		P-value	SEM
Metabolite	Control	30 min WI	Control vs 30 min WI	Control	30 min WI
Myristoylcarnitine	1	0.658756	0.354031	0.337461	0.191291
Isovalerylcarnitine	1	20.7998	0.0312612	0.152642	4.38797
Octanoylcarnitine	1	6.07536	0.0444962	0.382374	1.45698
Butyrylcarnitine	1	17.5115	0.00406163	0.256141	1.75919
Stearic_Acid	1	1.28491	0.88506	0.102375	0.165469
Palmitic_Acid	1	1.20302	0.956436	0.0786878	0.143909
Pyruvate	1	0.191224	0.0112816	0.314879	0.0634042
Stearoylcarnitine	1	7.74506	0.0145736	0.240594	1.32151
Acetylcarnitine	1	0.454354	0.0012558	0.10327	0.0372463
Oleyl-Carnitine	1	1.09346	0.804094	0.145648	0.306528
Cytidine	1	12.3987	0.00039165	0.214101	0.646099
Carnitine	1	1.20362	0.788082	0.0376012	0.0299207
Glycerol	1	15.3242	0.000459603	0.0985731	0.74465
S-Adenosyl-Homocysteine	1	165.649	0.0112816	0.390959	28.9062
GSH	1	0.938168	0.00676787	0.0540703	0.0429298
Creatine	1	1.0848	0.0112816	0.0415746	0.0219678
Glycerylphosphorylethanolamine	1	0.774373	0.0112816	0.0121523	0.0786148
S-Adenosyl-Methionine	1	0.540893	0.00651539	0.090161	0.0413896
aKG	1	0.374009	0.0112816	0.254719	0.0579596
AMP	1	18.6976	0.0012558	0.311123	1.56447
ADP	1	0.180875	0.0476652	0.257036	0.038371
ATP	1	0.00214674	0.118253	0.43512	0.000455962
Ethanolamine	1	2.07491	0.136031	0.258529	0.256694
S-(2-Succinyl)cysteine	1	0.990543	0.196301	0.184797	0.686377
NAD	1	0.47949	0.000171755	0.0751428	0.0650304
NADH	1	11.0615	0.0112816	0.420348	0.927936
Glyceraldehyde-3-phosphate	1	0.785957	0.270079	0.20259	0.176965
GSSG	1	0.52211	0.0854999	0.17351	0.188032
Citrate	1	0.205373	0.0112816	0.083133	0.0532956
Carbamoylphosphate	1	1.11015	0.0472282	0.0431065	0.0205808
Glucose-6-phosphate	1	0.112727	0.00121384	0.101633	0.014029
Fructose-6-phosphate	1	0.131712	0.00128381	0.103169	0.0129199
Malate	1	0.137143	5.65475e-05	0.0537508	0.030291
Fumarate	1	0.120267	0.00100618	0.0973561	0.0577247
Succinate	1	12.5335	2.8344e-05	0.134049	0.383688
Lactate	1	6.33584	2.8344e-05	0.0950158	0.259299
Pantothenic acid	1	2.1365	0.0592287	0.151833	0.409371
N-acetylaspartate	1	1.24689	0.863146	0.245058	0.511886
Aconitate	1	0.11886	0.00100618	0.0806086	0.039012
Pyroglutamic acid	1	2.21806	0.0989493	0.136917	0.416703
Malonate	1	0.975065	0.50752	0.168364	0.180593
2.HG	1	0.680743	0.00295855	0.0491666	0.0735205
xanthine	1	6151.94	0.00103858	0.163264	442.826
nicotinamide	1	0.81777	0.191247	0.130457	0.193827
hypoxanthine	1	4469.73	0.00228765	0.27658	448.202
inosine	1	1130.14	0.000279117	0.42892	59.7193
uric.acid	1	7.43274	0.202282	0.265054	3.17639
tryptophan	1	1.08437	0.521902	0.098973	0.0478544
adenosine	1	255.58	0.000492149	0.34583	15.5897
methionine	1	0.977812	0.521902	0.137694	0.200217
glucose	1	0.0930358	0.0112816	0.120976	0.0430673
leucine.isoleucine	1	1.45169	0.521902	0.128274	0.113696
propionylcarnitine	1	12.6717	0.0299169	0.115971	2.49565
GABA	1	0.929886	0.339135	0.155261	0.142111
tyrosine	1	1.71703	0.134289	0.13541	0.208998
GMP	1	31.3264	0.020683	0.390986	24.2601
palmitoylcarnitine	1	0.888616	0.406443	0.131443	0.239712
proline	1	1.65998	0.0147397	0.0589397	0.105069
taurine	1	1.05021	0.0112816	0.013828	0.0282695
alanine	1	1.81876	0.00382564	0.0624786	0.0939454
glutamate	1	0.762584	0.00676752	0.0727187	0.0665682
glutamine	1	1.21525	0.967142	0.0757915	0.137429
phenylalanine	1	1.71789	0.136608	0.0747679	0.222705
aspartate	1	0.446077	0.0211788	0.112509	0.162267
threonine	1	1.03781	0.270834	0.0571371	0.0877903
acetylcholine	1	1.24278	0.650204	0.13637	0.264423
dihydrothymine	1	1.14409	0.6036	0.0616694	0.123689
Glycerylphosphorylcholine	1	1.24014	1	0.209961	0.421366
asparagine	1	1.18242	0.759481	0.0808791	0.186518
serine	1	1.34199	0.662573	0.085624	0.183872
adenine	1	108.288	0.0112816	0.327065	14.1727
glycine	1	1.30853	0.724719	0.0717181	0.154947
citrulline	1	1.27769	0.662573	0.0613655	0.101721
choline	1	1.71454	0.119685	0.108323	0.209586
valine	1	1.05947	0.441818	0.0983569	0.134072
histidine	1	1.25171	0.956436	0.086505	0.234474
hypotaurine	1	0.981895	0.650204	0.208365	0.181243
lysine	1	1.32944	0.6036	0.0858454	0.102026
ornithine	1	1.01989	0.593797	0.164481	0.159997
arginine	1	1.54286	0.111555	0.082844	0.0649437
histamine	1	1.50235	0.863146	0.282766	0.840044
thymine	1	1.26715	0.88506	0.0769159	0.198341
betaine	1	2.24736	0.119685	0.225761	0.427211
